# Supplementary material for: NRF2 activators inhibit influenza A virus replication by interfering with nucleo-cytoplasmic export of viral RNPs in an NRF2-independent manner
Source: PLoS Pathog. 2023 Jul 17;19(7):e1011506. doi: 10.1371/journal.ppat.1011506 (PMC10374058; doi:10.1371/journal.ppat.1011506)
Supplement: S1 Table — (XLSX) [file ppat.1011506.s011.xlsx]

## Sheet: Tabelle1
S1 Table. Viruses with pharmacologic evidence of XPO1 (CRM1)-dependence
Virus	Family	References
IAV	Orthomyxoviridae	[1-5]
SARS-CoV-2	Coronaviridae	[6]
HIV-1	Retroviridae	[4]
HTLV-1	Retroviridae	[4]
RSV	Pneumoviridae	[4, 5]
DENV	Flaviviridae	[4]
RV	Rhabdoviridae	[4]
HCMV	Herpesviridae	[4]
Abbreviations
Dengue Virus (DENV), Human Immune Deficiency Virus Type 1 (HIV-1), Human T-Cell Leukemia Virus type 1 (HTLV-1), Human Cytomegalo Virus (HCMV), Influenza A Virus (IV), Respiratory Syncytial Virus (RSV), Rabies Virus (RV), Severe Acute Respiratory Syndrome Coronavirus (SARS-CoV-2).
References 1. Elton D, Simpson-Holley M, Archer K, Medcalf L, Hallam R, McCauley J, et al. Interaction of the influenza virus nucleoprotein with the cellular CRM1-mediated nuclear export pathway. J Virol. 2001;75(1):408-19. Epub 2000/12/19. doi: 10.1128/JVI.75.1.408-419.2001. PubMed PMID: 11119609; PubMed Central PMCID: PMCPMC113933. 2. Chutiwitoonchai N, Mano T, Kakisaka M, Sato H, Kondoh Y, Osa…
