# Supplementary material for: NRF2 activators inhibit influenza A virus replication by interfering with nucleo-cytoplasmic export of viral RNPs in an NRF2-independent manner
Source: PLoS Pathog. 2023 Jul 17;19(7):e1011506. doi: 10.1371/journal.ppat.1011506 (PMC10374058; doi:10.1371/journal.ppat.1011506)
Supplement: S2 Table — (XLSX) [file ppat.1011506.s012.xlsx]

## Sheet: Tabelle1
S2 Table. List of RT-qPCR primers
Gene name	Primer name	Sequence (5´ - 3´)
IFIT1	IFIT1-F	TCAGGCATTTCATCGTCATC
	IFIT1-R	GCAGAACGGCTGCCTAATTT
CXCL10	CXCL10-F	CTGCTTTGGGGTTTATCAGA
	CXCL10-R	CCACTGAAAGAATTTGGGC
HMOX1	HMOX1-F	AGGGAAGCCCCCACTCAAC
	HMOX1-R	ACTGTCGCCACCAGAAAGCT
NFE2L2	NFE2L2-F	CAGCGACGGAAAGAGTATGA
	NFE2L2-R	TGGGCAACCTGGGAGTAG
HPRT1	HPRT-F	GAACGTCTTGCTCGAGATGTG
	HPRT-R	CCAGCAGGTCAGCAAAGAATT
HA	HA-F	CTCGTGCTATGGGGCATTCA
	HA-R	TTCCAATCGTGGACTGGTGT
XPO1	XPO1-F	TGGGCTGAAAACTCAACCGAG
	XPO1-R	TTGCTGATGCTGTAGCTCCC
SLC7A11	SLC7A11-F	TCCTGCTTTGGCTCCATGAACG
	SLC7A11-R	AGAGGAGTGTGCTTGCGGACAT
AKR1B10	AKR1B10-F	GAGGACCTGTTCATCGTCAGCA
	AKR1B10-R	CGTCCAGATAGCTCAGCTTCAG
GCLM	GCLM-F	TCTTGCCTCCTGCTGTGTGATG
	GCLM-R	TTGGAAACTTGCTTCAGAAAGCAG
KEAP1	KEAP1-F	TTCGCCTACACGGCCTC
	KEAP1-R	GAAGTTGGCGATGCCGATG
